# Supplementary material for: Genetic mapping reveals a candidate gene CmoFL1 controlling fruit length in pumpkin
Source: Front Plant Sci. 2024 May 23;15:1408602. doi: 10.3389/fpls.2024.1408602 (PMC11168575; doi:10.3389/fpls.2024.1408602)
Supplement: Supplementary file 1 [file Table_1.xlsx]

## Sheet: Table S1
Supplementary Table S1 The list of KASP markers used in this study
SNP_marker_ID	Chromosome	Physical position(bp)	Primer_AlleleFAM(5')	Primer_AlleleHEX(5')	Primer_Common(3')	AlleleFAM	AlleleHEX
CmoM1	CmoChr14	727058	GAAGGTGACCAAGTTCATGCTGTAAATCCTCCATAACGATGGAC	GAAGGTCGGAGTCAACGGATTGTAAATCCTCCATAACGATGGAA	AAGTCGTAGGCGATTCGATC	C	A
CmoM2	CmoChr14	1098276	GAAGGTGACCAAGTTCATGCTAACGCGGTGGATTCTCTTCATTC	GAAGGTCGGAGTCAACGGATTAACGCGGTGGATTCTCTTCATTT	CCTTCCTTTTGACTCGACGATC	C	T
CmoM3	CmoChr14	1209844	GAAGGTGACCAAGTTCATGCTCTCCTGAAGAGAAAGAAGGAACC	GAAGGTCGGAGTCAACGGATTCTCCTGAAGAGAAAGAAGGAACT	CCATCAGCTTCATGTTTATGCTGCT	C	T
CmoM4	CmoChr14	1333077	GAAGGTGACCAAGTTCATGCTTTCTTCCCCTTCTTGCAGCTAGT	GAAGGTCGGAGTCAACGGATTTTCTTCCCCTTCTTGCAGCTAGA	GCAATGGAAGAGCTTCCACATC	T	A
CmoM5	CmoChr14	1464517	GAAGGTGACCAAGTTCATGCTGTCAAACCGGATAACAACCCG	GAAGGTCGGAGTCAACGGATTGTCAAACCGGATAACAACCCC	GAAAGGCACTGGCATTGACC	G	C
CmoM6	CmoChr14	1709924	GAAGGTGACCAAGTTCATGCTACCGGGGAAGTTCTGCAAACA	GAAGGTCGGAGTCAACGGATTACCGGGGAAGTTCTGCAAACG	GGCTGTATCGATCCGTGGTTA	A	G
CmoM7	CmoChr14	1708127	GAAGGTGACCAAGTTCATGCTGAAGTTTTCAACGGGGATCGTCG	GAAGGTCGGAGTCAACGGATTGAAGTTTTCAACGGGGATCGTCT	CCGACGAGGGAATCTCTTTCTG	G	T
CmoM8	CmoChr14	967621	GAAGGTGACCAAGTTCATGCTGACAATGATTTGGTTCCCAAGCG	GAAGGTCGGAGTCAACGGATTGACAATGATTTGGTTCCCAAGCA	GGTAGAACTGAGTGCAATGTGTTTG	G	A
CmoM9	CmoChr14	740306	GAAGGTGACCAAGTTCATGCTTCATATTCACAACAGAGCTATCG	GAAGGTCGGAGTCAACGGATTTCATATTCACAACAGAGCTATCA	TGTTGACTCCAGAGATAGAAATG	G	A
CmoM10	CmoChr14	967849	GAAGGTGACCAAGTTCATGCTAATTCTGGACACCTCTCGACCT	GAAGGTCGGAGTCAACGGATTAATTCTGGACACCTCTCGACCA	GAACAACAAAGGTCTGAGTTGAGG	T	A
CmoM11	CmoChr14	845387	GAAGGTGACCAAGTTCATGCTCAACTCTAATGACAGAGAGTTGT	GAAGGTCGGAGTCAACGGATTCAACTCTAATGACAGAGAGTTGC	GTGGAAAAGCTGCAATCGG	T	C
CmoM12	CmoChr14	848224	GAAGGTGACCAAGTTCATGCTATGTTATGTCAGTGGGAGGGAGC	GAAGGTCGGAGTCAACGGATTATGTTATGTCAGTGGGAGGGAGG	CGTGGCCCAAAAAAATGACCACTGA	C	G
CmoM13	CmoChr14	891769	GAAGGTGACCAAGTTCATGCTTGGCGGTGAATTTTGCCAGCTCT	GAAGGTCGGAGTCAACGGATTTGGCGGTGAATTTTGCCAGCTCC	GGAGGAAACGGAGAAGCACC	T	C
CmoM14	CmoChr14	918717	GAAGGTGACCAAGTTCATGCTCAAATGTAAGGAGAAGATGGCTT	GAAGGTCGGAGTCAACGGATTCAAATGTAAGGAGAAGATGGCTG	CCATCTGCATTAATGGCGG	T	G
CmoM15	CmoChr14	919723	GAAGGTGACCAAGTTCATGCTTTTATGCAGCCGCTGGTTACG	GAAGGTCGGAGTCAACGGATTTTTATGCAGCCGCTGGTTACA	GTCCAGAGTTATACCCAAGACACT	G	A
CmoM16	CmoChr14	940699	GAAGGTGACCAAGTTCATGCTGATCTCTCCTCAATCTCAAACCC	GAAGGTCGGAGTCAACGGATTGATCTCTCCTCAATCTCAAACCT	GGAATGTTTGATTCGGCTTTGGAAG	C	T
CmoM17	CmoChr14	791681	GAAGGTGACCAAGTTCATGCTACCTTCCAAAGTTTTCGTCCCCA	GAAGGTCGGAGTCAACGGATTACCTTCCAAAGTTTTCGTCCCCG	TTCTGTAAGGAGAGTCCGAAACG	A	G
CmoM18	CmoChr14	842449	GAAGGTGACCAAGTTCATGCTGGAGCACGTATGGAGTGTC	GAAGGTCGGAGTCAACGGATTGGAGCACGTATGGAGTGTG	CACCGATCAAGAACTCTTCCAATTC	C	G
CmoM19	CmoChr14	815954	GAAGGTGACCAAGTTCATGCTAAATGTTAAATTAAATCTTTTTCTTTTTCA	GAAGGTCGGAGTCAACGGATTAAATGTTAAATTAAATCTTTTTCTTTTTCC	AACCCACATTAACCCTTTCA	A	C

## Sheet: Table S2
Supplementary Table S2 Primers of candidate genes for qRT-PCR
Gene name	Upstream primer(5')	Downstream primer(3')
actin1	CCGCTCTTGCTCCGAGCAG	ATCCACATCTGTTGGAAGGTAC
CmoCh14G001780	AGCGAAAGACGATTAATGGCGATGA	GCGATCTGAGGAACAGAGGTTGG
CmoCh14G001790	GAATGACATGGACACTTCATCG	GCATCATCTGAATCACAAGACC

## Sheet: Table S3
Supplementary Table S3 Phenotype statistic values for the five agronomic traits in pumpkin
Sample	Parents and F1 Mean±SD			F2 population
	KG1	MBF	F1	Range	Mean±SD	skew	kurt
0DAA fruit length(cm)	17.17±1.43a	3.54±0.46c	6.30±0.71b	2.70~22.40	7.39±3.35	1.618	3.312
35DAA fruit length(cm)	107.13±14.33a	12.25±0.65c	31.88±4.01b	13.00~69.50	30.92±11.99	1.03	0.803
0DAA fruit shape index(cm)	9.45±1.97a	1.43±0.88b	2.07±0.01b	0.71~8.61	2.50±1.32	1.417	2.11
35DAA fruit shape index(cm)	8.32±1.52a	0.96±0.07c	1.96±0.24b	0.56~5.30	1.91±0.98	1.321	1.433
35DAA fruit carpopodium length(cm)	85.43±16.29a	0b	14.23±7.18b	0~44.40	14.00±9.00	0.998	1.321
Note: Values of fruit length are expressed as an average ± standard deviation. Different lowercase letters (a, b, c) in the same line indicate the difference of the average fruit length in different generation. If the letters in the same line are the same, it means no significant difference.
		.

## Sheet: Table S4
Supplementary Table S4 Correlation analysis of fruit length and fruit shape index
Pearson correlation coefficient	0 DAA fruit length(cm)	0 DAA fruit shape index(cm)	35 DAA fruit length(cm)	35 DAA fruit shape index(cm)
0 DAA fruit length(cm)	1	0.871**	0.731**	0.740**
0 DAA fruit shape index(cm)		1	0.689**	0.742**
35 DAA fruit length(cm)			1	0.930**
35 DAA fruit shape index(cm)				1
Note: ** (P < 0.01) indicates significant difference by Student’s T-test.

## Sheet: Table S5
Supplementary Table S5 Akaike information criterion (AIC) and the Maximum likelihood values (MLV) of the fruit length and carpopodium length
Model	Fruit length		Carpopodium length
	MLV	AIC	MLV	AIC
1MG-A	-711.366	1432.732*	-660.666	1331.332*
1MG-AD	-710.518	1433.037*	-659.83	1331.66*
1MG-EAD	-730.57	1471.14	-675.32	1360.64
1MG-NCD	-721.416	1452.83	-666.522	1343.04
2MG-A	-735.234	1480.47	-695.711	1401.42
2MG-AD	-739.929	1493.86	-693.812	1401.62
2MG-ADI	-736.497	1494.99	-689.554	1401.11
2MG-CD	-733.819	1477.64	-638.438	1286.876*
2MG-EA	-721.874	1451.75	-665.256	1338.51
2MG-EAD	-718.639	1445.278*	-668.239	1344.48
MX1-A-AD	-764.553	1541.11	-715.358	1442.72
MX1-AD-AD	-747.183	1508.37	-705.04	1424.08
MX1-AD-ADI	-734.472	1484.94	-690.548	1397.1
MX1-EAD-AD	-764.552	1541.1	-715.358	1442.72
MX1-NCD-AD	-747.183	1506.37	-705.041	1422.08
MX2-A-AD	-764.553	1535.11	-715.358	1436.72
MX2-AD-AD	-747.183	1504.37	-705.04	1420.08
MX2-ADI-AD	-732.465	1482.93	-689.547	1397.1
MX2-ADI-ADI	-732.961	1489.92	-687.418	1398.84
MX2-CD-AD	-764.552	1535.1	-715.358	1436.72
MX2-EA-AD	-764.553	1533.11	-715.358	1434.72
MX2-EAD-AD	-764.552	1533.1	-715.358	1434.72
PG-AD	-840.352	1690.7	-822.906	1655.81
PG-ADI	-754.836	1521.67	-702.501	1417
Note:*indicates the lowest three AICs.

## Sheet: Table S6
Supplementary Table S6 Goodness-of-fit tests for selected models of fruit length and carpopodium length
Traits	Model	Generation	Statistics
			U1 square	P(U1 square)	U2 square	P(U2 square)	U3 square	P(U3 square)	nW square	P(nW square)	Dn	P(Dn)
fruit length	1MG-A	P1	0.0035	0.9531	0.0408	0.8399	0.3367	0.5617	0.0456	0.9024	0.2627	0.876
		F1	0.0852	0.7703	0.1021	0.7494	0.0217	0.883	0.0973	0.6099	0.3771	0.5125
		P2	0	1	0.0111	0.9162	0.177	0.674	0.0278	0.9827	0.1726	0.998
		F2	0.0346	0.8524	0.0959	0.7568	0.2683	0.6044	0.0479	0.8892	0.0512	0.7033
	1MG-AD	P1	0.0035	0.9531	0.0408	0.8399	0.3367	0.5617	0.0456	0.9024	0.2627	0.876
		F1	0.0852	0.7703	0.1021	0.7494	0.0217	0.883	0.0973	0.6099	0.3771	0.5125
		P2	0	1	0.0111	0.9162	0.177	0.674	0.0278	0.9827	0.1726	0.998
		F2	0.0006	0.9799	0.0006	0.9809	0	0.9987	0.0294	0.9782	0.0478	0.779
	2MG-EAD	P1	0.0035	0.9531	0.0408	0.8399	0.3367	0.5617	0.0456	0.9024	0.2627	0.876
		F1	0.0852	0.7703	0.1021	0.7494	0.0217	0.883	0.0973	0.6099	0.3771	0.5125
		P2	0	1	0.0111	0.9162	0.177	0.674	0.0278	0.9827	0.1726	0.998
		F2	0	0.9978	0.0009	0.9764	0.0167	0.8971	0.0514	0.868	0.045	0.836
carpopodium length	2MG-CD	P1	5.2569	0.0219*	5.8277	0.0158*	0.6027	0.4375	0.6679	0.0153*	0.7504	0.0078**
		F1	1.5838	0.2082	1.2137	0.2706	0.2186	0.6401	0.2141	0.2447	0.5148	0.1644
		P2	0.5452	0.4603	0.5398	0.4625	0.0063	0.9369	0.0675	0.7727	0.2584	0.8866
		F2	0.065	0.7987	0.3235	0.5695	1.6572	0.198	0.0927	0.6339	0.0628	0.4486
	1MG-A	P1	0.0038	0.9511	0.0146	0.9037	0.0608	0.8052	0.0272	0.9844	0.1781	0.997
		F1	0.0234	0.8783	0.0124	0.9114	0.0219	0.8824	0.0639	0.7932	0.3155	0.7216
		P2	0.0158	0.9	0.0385	0.8444	0.0889	0.7656	0.0327	0.9665	0.194	0.9913
		F2	0.0021	0.9638	0.0007	0.9791	0.0051	0.9433	0.0423	0.921	0.0358	0.9662
	1MG-AD	P1	0.0038	0.9511	0.0146	0.9037	0.0608	0.8052	0.0272	0.9844	0.1781	0.997
		F1	0.0234	0.8783	0.0124	0.9114	0.0219	0.8824	0.0639	0.7932	0.3155	0.7216
		P2	0.0158	0.9	0.0385	0.8444	0.0889	0.7656	0.0327	0.9665	0.194	0.9913
		F2	0.0003	0.9865	0.0001	0.9938	0.0094	0.9228	0.0283	0.9815	0.0387	0.9372
Note: *, **represent significant at 0.05and 0.01probability, respectively.

## Sheet: Table S7
Supplementary Table S7 The sequence data summary of BSA project
Sample	Mapped reads	Total reads	Mapping rate(%)	Average depth(X)	Coverage at least 1X(%)	Coverage at least 4X(%)
KG1	23111342	23507700	98.31	10.74	96.28	85.05
MBF	23770612	24333626	97.69	11.28	95.11	84.46
L-pool	42748971	43781452	97.64	18.89	98.93	96.08
S-pool	44193134	45307340	97.54	19.7	98.93	96.26

## Sheet: Table S8
Supplementary Table S8 The QTL results of fruit length on 95% confidence interval
Chromosme	Start	End
Cmo_Chr04	21847001	21858000
Cmo_Chr08	7952001	7955000
Cmo_Chr14	718001	1711000

## Sheet: Table S9
Supplementary Table S9 The QTL results of fruit length on 95% confidence interval analyzed by QTLseqr
CHROM	qtl	start	end	length	nSNPs	avgSNPs_Mb	peakDeltaSNP	posPeakDeltaSNP	avgDeltaSNP	maxGprime	posMaxGprime	meanGprime	sdGprime	AUCaT	meanPval	meanQval
Cmo_Chr14	1	159993	1750879	1590886	202	127	0.360899	1171000	0.307505	11.4238	159993	6.10478	2.84517	5.57689e+06	2.26443e-06	0.00378489

## Sheet: Table S10
Supplementary Table S10 Gene and function annotation in candidate region
Gene ID	Annotation	Position
CmoCh14G001760	Reverse transcriptase (RNA-dependent DNA polymerase), putative	790115 .. 798789 (-)
CmoCh14G001770	Putative serine/threonine-protein kinase receptor	803287 .. 810599(+)
CmoCh14G001780	Nuclear transcription factor Y subunit B-8-like	811623 .. 815054 (+)
CmoCh14G001790	E3 ubiquitin-protein ligase	816153 .. 824890 (+)
CmoCh14G001800	DNA helicase (3.6.4.12)	825597 .. 831448 (-)
CmoCh14G001810	Pentatricopeptide repeat-containing protein, putative	825737 .. 827959 (+)
CmoCh14G001820	DNA helicase (3.6.4.12)	831536 .. 832337 (-)
CmoCh14G001830	Small subunit rib	833291 .. 842158 (-)

[truncated: 3 more sheets: Table S11, Table S12, Table S13]
